# Supplementary material for: Combined Treatment of Bronchial Epithelial Calu-3 Cells with Peptide Nucleic Acids Targeting miR-145-5p and miR-101-3p: Synergistic Enhancement of the Expression of the Cystic Fibrosis Transmembrane Conductance Regulator (CFTR) Gene
Source: Int J Mol Sci. 2022 Aug 19;23(16):9348. doi: 10.3390/ijms23169348 (PMC9409490; doi:10.3390/ijms23169348)
Supplement: Supplementary file 1 [file ijms-23-09348-s001.zip]

Archive with 1 entries (1 files):
- ijms-1830196-supplementary.pdf
